# Supplementary material for: High Prevalence of Clonal Reproduction and Low Genetic Diversity in Scutellaria floridana, a Federally Threatened Florida-Endemic Mint
Source: Plants (Basel). 2023 Feb 17;12(4):919. doi: 10.3390/plants12040919 (PMC9964081; doi:10.3390/plants12040919)
Supplement: Supplementary file 1 [file plants-12-00919-s001.zip]

Archive with 1 entries (1 files):
- plants-2123369-supplementary.pdf
